# Supplementary material for: Mast cells and endothelial cells mediate interleukin-33 and ST2 responses in distal chronic obstructive pulmonary disease lungs
Source: Am J Respir Crit Care Med. 2026 Mar 23;212(7):1495–509. doi: 10.1093/ajrccm/aamag079 (PMC13318233; doi:10.1093/ajrccm/aamag079)
Supplement: aamag079_Supplementary_Data [file aamag079_supplementary_data.zip]

Archive with 18 entries (18 files):
- coi_disclosure_RL.pdf
- coi_disclosure_YS.pdf
- Jimmie J.coi_disclosure.pdf
- Online Supplement with Figures_clean_5-DEC-2025.pdf
- coi_disclosure - ESC.pdf
- coi_disclosure - Josquin.pdf
- coi_disclosure CSA.pdf
- coi_disclosure ET.pdf
- coi_disclosure johan ahlgren.pdf
- coi_disclosure SL.pdf
- coi_disclosure. JSE.pdf
- coi_disclosure.. CL.pdf
- coi_disclosure_AAH.pdf
- coi_disclosure_CA.pdf
- coi_disclosure_Ian Scott.pdf
- coi_disclosure_Prem.pdf
- coi_disclosure_REJonkers.pdf
- coi_disclosure_RK.pdf
